# Supplementary material for: 2′–5′ oligoadenylate synthetase‑like 1 (OASL1) protects against atherosclerosis by maintaining endothelial nitric oxide synthase mRNA stability
Source: Nat Commun. 2022 Nov 4;13:6647. doi: 10.1038/s41467-022-34433-z (PMC9636244; doi:10.1038/s41467-022-34433-z)
Supplement: Supplementary file 4 — Supplementary Data 1 [file 41467_2022_34433_MOESM4_ESM.xlsx]

## Sheet: Antibody_list
Supplementary Data 1. List of antibodies used in this study.
Antibodies	Clone	Vendor	Catalog #	Application
rabbit polyclonal anti-mouse OASL1	Polyclonal	a gift from Y.-J.K.	N/A	Immunostaining
				WB
Anti-α-SMA	Polyclonal	Abcam	ab5694	Immunostaining
Alexa Fluor® 594 anti-mouse CD31	MEC13.3	BioLegend	102520	Immunostaining
Alexa Fluor® 488 anti-mouse CD31	MEC13.3	BioLegend	102514	Immunostaining
Anti-eNOS	D9A5L	Cell Signaling Technology	32027	Immunostaining
				WB
Anti-OASL	Polyclonal	GeneTex	GTX31572	Immunostaining
				WB
Anti-CD31	Polyclonal	Abcam	ab28364	Immunostaining
Alexa Fluor™ 594 Goat anti-Rabbit IgG (H+L)	Polyclonal	Invitrogen	A-11012	Immunostaining
Alexa Fluor™ 488 Goat anti-Rabbit IgG (H+L)	Polyclonal	Invitrogen	A-11008	Immunostaining
Alexa Fluor™ 647 Goat anti-Rabbit IgG (H+L)	Polyclonal	Invitrogen	A-21245	Immunostaining
PerCP anti-mouse CD45	30-F11	BioLegend	103130	Flow cytometry
APC anti-mouse/human CD11b	M1/70	BioLegend	101212	Flow cytometry
Brilliant Violet 421™ anti-mouse CD64 (FcγRI)	X54-5/7.1	BioLegend	139309	Flow cytometry
Brilliant Violet 650™ anti-mouse Ly-6G	1A8	BioLegend	127641	Flow cytometry
PE/Cyanine7 anti-mouse CD11c	N418	BioLegend	117318	Flow cytometry
APC/Cyanine7 anti-mouse I-A/I-E	M5/114.15.2	BioLegend	107628	Flow cytometry
Anti-phospho-Akt	D9E	Cell Signaling Technology	4060	Western blot
Anti-Akt	Polyclonal	Cell Signaling Technology	9272	Western blot
Anti-phospho-p65	Polyclonal	Cell Signaling Technology	3037	Western blot
Anti-p65	D14E12	Cell Signaling Technology	8242	Western blot
Anti-phospho-ERK1/2	Polyclonal	Cell Signaling Technology	9101	Western blot
Anti-ERK1/2	Polyclonal	Cell Signaling Technology	9102	Western blot
Anti-phospho-MEK1/2	Polyclonal	Cell Signaling Technology	9121	Western blot
Anti-MEK1/2	Polyclonal	Cell Signaling Technology	9122	Western blot
Anti-phospho-STAT1	D4A7	Cell Signaling Technology	7649	Western blot
Anti-STAT1	D1K9Y	Cell Signaling Technology	14994	Western blot
Anti-phospho-STAT2	Polyclonal	Cell Signaling Technology	4441	Western blot
Anti-STAT2	D9J7L	Cell Signaling Technology	72604	Western blot
Anti-phosphor-IRF7	Polyclonal	Invitrogen	PA5-64834	Western blot
Anti-IRF7	SC0617	Invitrogen	MA5-41165	Western blot
Anti-phosphor-IRF3	4D4G	Cell Signaling Technology	4947	Western blot
Anti-IRF3	D83B9	Cell Signaling Technology	4302	Western blot
Anti-GAPDH	Polyclonal	GeneTex	GTX100118	Western blot
Anti-ACTIN	Polyclonal	Santa Cruz	sc-1615	Western blot
Goat Anti-Rabbit IgG Antibody, Peroxidase Conjugated	Polyclonal	EMD Millipore	AP132P	Western blot
Rabbit Anti-Goat IgG Antibody, HRP conjugate	Polyclonal	EMD Millipore	AP106P	Western blot
