# Supplementary material for: 2′–5′ oligoadenylate synthetase‑like 1 (OASL1) protects against atherosclerosis by maintaining endothelial nitric oxide synthase mRNA stability
Source: Nat Commun. 2022 Nov 4;13:6647. doi: 10.1038/s41467-022-34433-z (PMC9636244; doi:10.1038/s41467-022-34433-z)
Supplement: Supplementary file 5 — Supplementary Data 2 [file 41467_2022_34433_MOESM5_ESM.xlsx]

## Sheet: qPCR primer_mouse
Supplementary Data 2. List of qRT PCR primer pairs used in this study.
Target gene	Forward sequence	Reverse sequence
Oasl1	5’-agt agt ctc atc ttc acg atc c-3'	5'-cac ttg tct ctc aca tac tgc t-3'
Il6	5′-ctt cca tcc agt tgc ctt ctt g-3′	5′-aat taa gcc tcc gac ttg tga ag-3′
Il1b	5′-gga gaa cca agc aac aca aaa ta-3′	5′-tgg gga act ctg cag act caa ac-3′
Nos2	5’-cca agc cct cac cta ctt cc-3′	5’-ctc tga ggg ctg aca caa gg-3′
Irf7	5’-cag cag cag tct cgg ctt gtg-3′	5’-tga ccc agg tcc atg agg aag tg-3′
Ifna	5’-agg act cat ctg ctg cat gga atg-3′	5’-cac aca ggc ttt gag gtc att gag-3′
Ifnb	5’-cca ctt gaa gag cta tta ctg-3′	5’-aat gat gag aaa gtt cct gaa g-3′
Ifng	5’-cat aag cgt cat tga atc aca c-3′	5’-gac cac tcg gat gag ctc att-3′
Tnfa	5′-tgg ccc aga ccc tca cac tca g-3′	5′-acc cat cgg ctg gca cca ct-3′
Ccl2	5′-gca aga tga tcc caa tga gta g-3′	5′-acc cat cgg ctg gca cca ct-3′
Vcam1	5′-cgt ggg gac ttg gct ggc tg-3′	5′-agc cgg gct ggt gtg agt ga-3′
Icam1	5′-cac cgt gca gtc gtc cgc tt-3′	5′-gtc cgc ggt gct cca cca tc-3′
Icam2	5′-tgt ccc ctg tgc agc ccc tt-3′	5′-cgt ggc tgt ggc ctc ttg gg-3′
Pecam1	5′-agc cta gtg tgg aag cca ac-3′	5′-ctg tac acc gtc tct gtg gc-3′
Selplg	5′-gcc cac cgc tgt gtg tct cc-3′	5′-ctg tac acc gtc tct gtg gc-3′
Sele	5′-cac ccg ttc ggc ccc ttc ag-3′	5′-tac cgt ggg cag ggt ggg tc-3′
Nos3	5'-cct tcc gct acc agc cag a-3'	5'-cag aga tct tca ctg cat tgg cta-3'
Nos1	5′-acc agc acc ttt ggc aat gga g-3′	5′-gag acg ctg ttg aat cgg acc t-3′
Gapdh	5’-caa gaa ggt ggt gaa gca gg-3′	5′-ccg tat tca ttg tca tac cag g-3′

## Sheet: qPCR primer_human
Target gene	Forward sequence	Reverse sequence
OASL	5′-agg gta cag atg gga cat cg-3′	5′-aag ggt tca cga tga ggt tg-3′
NOS3	5′-gaa ggc gac aat cct gta tgg c-3′	5′-tgt tcg agg gac acc acg tca t-3′
ICAM1	5′-agc ggc tga cgt gtg cag taa t-3′	5′-tct gag acc tct ggc ttc gtc a-3′
SELE	5′-tca agg gca gtg gac aca gca a-3′	5′-gga aac tgc cag aag cac tag g-3′
IFNA5	5′-gcc tga gta aca gga gga ctt tg-3′	5′-tga gcc ttc tgg aac tgg ttg c-3′
IFNB1	5′-ctt gga ttc cta caa aga agc agc-3′	5′-tcc tcc ttc tgg aac tgc tgc a-3′
GAPDH	5′-acc agc ccc agc aag agc aca ag-3′	5′-ttc aag ggg tct aca tgg caa ctg-3’
NOS3 exon 1/intron 1	5′-cca gcg cca gaa cac agg taa g-3′	5′-gcc ctc ccg act cag cta caa-3′
NOS3 intron 1/exon 2	5′-gaa aca aac cct tcc tga tga c-3′	5′-ttc ttc aca cga ggg aac ttg-3′
NOS3 intron 4/exon 5	5′-cct ctg gag ctg ata ctc aag a-3′	5′-cct gat gtg gtt gca gat gta g-3′
NOS3 exon 14/intron 14	5′-agc tgc cct gat gga gat gtc c-3′	5′-ccc aaa ctc tca ccc aac tca ctt g-3′
