# Supplementary material for: 2′–5′ oligoadenylate synthetase‑like 1 (OASL1) protects against atherosclerosis by maintaining endothelial nitric oxide synthase mRNA stability
Source: Nat Commun. 2022 Nov 4;13:6647. doi: 10.1038/s41467-022-34433-z (PMC9636244; doi:10.1038/s41467-022-34433-z)
Supplement: Supplementary file 6 — Supplementary Data 3 [file 41467_2022_34433_MOESM6_ESM.xlsx]

## Sheet: PCR primer
Supplementary Data 3. List of PCR primer pairs for genotyping used in this study.
Target gene	sequence
Oasl1 flox Forward	5‘-CAT GTG TCT TCA CAT ACC CAA AGG C-3’
Oasl1 flox TTR	5‘-TTG CTG TTT AGC TCA GGC TGT CC-3’
Cdh5-cre/ERT2 Forward	5‘-GAG CCA CTC GTT CCA TAG GAC AG-3’
Cdh5-cre/ERT2 Reverse	5‘-ATT GCT GTC ACT TGG TCG TGG C-3’
Tie2-cre Forward	5‘-ACC TGA AGA TGT TCG TCG CGA TTA TCT-3’
Tie2-cre Reverse	5‘-ACC GTC AGT ACG TGA GAT ATC TT-3’
Lyz2-cre Mutant	5’-CCC AGA AAT GCC AGA TTA CG-3’
Lyz2-cre Common	5’-CTT GGG CTG CCA GAA TTT CTC-3’
Lyz2-cre Wild	5’-TTA CAG TCG GCC AGG CTG AC-3’
Apoe−/− Forward	5'-AGA ACT GAC GTG AGT GTC CA-3'
Apoe−/− Reverse	5'-GTT CCC AGA AGT TGA GAA GC-3'
Apoe−/− Neo	5'-GCT TCC TCG TGC TTT ACG GTA-3'
