# Supplementary material for: 2′–5′ oligoadenylate synthetase‑like 1 (OASL1) protects against atherosclerosis by maintaining endothelial nitric oxide synthase mRNA stability
Source: Nat Commun. 2022 Nov 4;13:6647. doi: 10.1038/s41467-022-34433-z (PMC9636244; doi:10.1038/s41467-022-34433-z)
Supplement: Supplementary file 8 — Source Data [file 41467_2022_34433_MOESM8_ESM.xlsx]

## Sheet: Fig. 1
	Fig. 1a	Relative OASL mRNA expression in human atheroma
		plaque	-	+
			1.76452	4.09913
			0.224323	2.98648
			0.545109	2.34544
			1.1283	1.73733
			1.59721	8.00718
	Fig. 1b	Mean Fluorescence Intensity of OASL in human atheroma
		plaque	-	+
			3537.61	19273.9
			3407.25	12289.8
			3620.35	15057.4
			3011.45	19661.5
			2472.6	16381.9
	Fig. 1c	Relative density (OASL/GAPDH) in human atheroma
		plaque	-	+
			1	2.00574
			0.885935	2.04257
			1.24698	2.23448
			1.18865	1.33297
	Fig. 1d	Relative Oasl1 mRNA expression in aorta of Apoe-/-
		plaque	-	+
			1.13192	43.8213
			0.910638	1.41277
			0.902128	2.835
			0.859574	2.1617
			1.33617	32.1021
			0.859574	1.2
	Fig. 1f	Relative Oasl1 mRNA expression in aorta
		Apoe+/+	Apoe-/-
		0.959061	7.81883
		1.01365	5.5826
		1.02865	3.48598
		1.16416	3.83584
		1.22757	2.9885
		1.117	1.62248
	Fig. 1g	Mean Fluorescence Intensity of OASL1 in aorta
		genotype	Apoe+/+				Apoe-/-
		Aortic arch	11319.8	14237.5	7857.5	10215.1	14719.9	12078.5	18441.9	20837.5
		Origin of artery	8292.2	8749.9	10332	9141.4	15927	24938	18327	13812.2
		Decending aorta	9645.2	9141.4	11844.1	10905.7	10639	10149.9	11066.9	8811.4
	Fig. 1h	Relative OASL mRNA expression in EC
		cell type	HUVEC		HUAEC
		TNFα/IFNγ	-	+	-	+
			1.05	15.82	0.906679	3.80061
			0.95	9.73	1.254	5.43805
			1.35	5.77	1.07336	3.20081
			0.97	7.76	0.910502	4.01752
			0.96	2.012	0.982765	3.46549
			1.04	1.96	0.87269	5.2747
	Fig. 1i	Mean Fluorescence Intensity of OASL in EC
		cell type	HUVEC		HUAEC
		TNFα/IFNγ	-	+	-	+
			4735.3	5791.3	3365.93	7482.06
			3430	5373.1	3836.63	5288.85
			3505.5	9070	3615.16	8234.24
			4800.7	8078.4	3076.4	6851.24
	Fig. 1j	Relative Oasl1 mRNA expression in EC
		TNFα/IFNγ	-	+
			1.52769	27.4644
			1.09155	58.7633
			0.604222	43.6293
			1.00314	22.3279
			0.830945	46.6279
			0.472049	32.861
	Fig. 1k	Mean Fluorescence Intensity of OASL1 in EC
		TNFα/IFNγ	-	+
			2864.36	10452.4
			4088.51	10628.4
			8222.13	6634.67
			7140.97	8594.4
			2380.47	7131.99
			4380.01	3043.32
			3430.21	6748.35
			2731.22	6893.02
			2581.02	10224.2
			2673.77	8394.28

## Sheet: Fig. 2
	Fig. 2a	Oil red O (% positive area)
			Apoe-/-									Oasl1-/-Apoe-/-
		Total	7.13469	6.58716	6.9452	3.6364	4.011	5.74399	6.67162	5.24652	4.04562	12.5086	16.8371	12.5831	14.9879	5.77379	6.27787	7.60134	6.8701	9.60577
		R1 (arch)	15.2376	13.7815	19.1397	8.82317	10.0194	16.2167	17.8848	13.67	10.8511	20.4416	28.7292	36.7991	27.3818	22.1495	14.0093	18.69	16.275	16.5936
		R2 (decending)	3.22462	3.37048	1.58979	0.677363	0.971627	1.13842	1.59736	1.47364	0.319109	3.99357	2.63031	3.3031	3.44959	2.49166	1.25004	1.49347	1.63746	1.38413
		R3 (abdominal)	1.42476	3.28807	1.23368	3.47175	2.39455	1.18826	0.54773	2.31681	2.21476	2.13316	7.60275	12.4371	6.49373	25.7968	2.22021	5.2408	3.08765	2.45066
	Fig. 2e	Relative mRNA expression
			Apoe-/-				Oasl1-/-Apoe-/-
		Vcam1	1.34843	0.646933	1.07959	1.06346	1.20087	1.21379	0.982769	1.37488
		Icam1	0.86598	1.28191	0.85473	1.0986	2.8427	3.03947	1.97879	1.35768
		Icam2	0.956868	0.800575	1.35663	0.96283	1.14391	1.02283	1.02134	1.50859
		Pecam1	0.699805	1.06025	1.68831	0.798652	0.874542	0.896111	1.12421	1.97381
		Selplg	1.29445	0.62226	1.13169	0.96273	1.34869	1.89659	1.74426	1.9884
		Sele	1.32303	0.76942	1.0295	0.95568	2.27276	1.57875	1.61092	2.56922
		F11r	1.20358	0.597035	1.12413	1.24673	1.27395	1.17813	1.02273	1.50148
	Fig. 2f	Number of CD45+ Leukocytes in aorta
		Apoe-/-	Oasl1-/-Apoe-/-
		4274	8469
		8628	23308
		26470	9032
		12347	5834
		6730	13849
		3600	34360
		6338	18265
		3884	12884
	Fig. 2g	Luekocyte count
			Apoe-/-								Oasl1-/-Apoe-/-
		CD11b+CD64+ Macrophage	1818	4611	9250	426	444	202	723	458	3097	10525	3517	2342	2670	5420	2780	2981
		Ly6G+ Neutrophil	493	708	261	318	126	55	361	139	386	1811	761	371	327	1949	506	684
		CD11c+MHCII+ Dendritic cell	169	432	620	502	269	532	520	402	343	1051	340	273	566	1177	635	537

## Sheet: Fig.3
	Fig. 3b	Oil red O (% positive area)
			Apoe-/-BM->Apoe-/-								Apoe-/-BM->Oasl1-/-Apoe-/-									Oasl1-/-Apoe-/-BM->Apoe-/-
		Total	3.25423	2.40852	5.23215	3.36423	5.06239	1.68919	2.26694	5.97376	6.24742	9.58136	5.84966	7.44588	8.71959	10.4647	6.2825	12.0842	5.42893	1.42881	4.61463	4.68398	4.101	3.45274	3.78581	3.18239	6.5304	1.52896
		R1 (arch)	9.95481	6.89545	11.9885	6.18584	7.6939	2.1274	7.62049	10.8088	10.4419	15.709	10.9182	9.29222	8.57017	22.1621	10.2779	10.8562	8.00151	2.89614	6.00893	3.86711	7.66665	5.18782	6.07703	4.56304	5.98834	1.58944
		R2 (descending)	0.812703	0.563887	2.81545	2.23911	3.43897	1.19568	0.739759	0.99335	2.69285	5.95784	3.13741	5.4993	7.89008	3.32937	2.14723	5.56935	1.5563	0.699683	2.97276	0.41833	2.00493	1.00605	0.999088	1.22192	0.733218	1.9383
		R3 (abdominal)	0.978678	1.0169	0.581211	0.9734	3.22856	1.86131	0	10.8539	6.99665	5.3926	2.1307	7.43522	10.7191	8.10664	9.06424	24.7908	7.44634	0.868136	5.96635	7.16948	2.97059	6.07461	5.14671	4.9342	16.6541	0
	Fig.3d	Oil red O (% positive area)
			Oasl1fl/fl Apoe-/-								Oasl1fl/fl Tie2-cre+ Apoe-/-								Oasl1fl/fl Lyz2-cre+ Apoe-/-
		Total	1.0903	1.99552	1.35935	0.988248	1.62768	1.54561	2.48341	2.06771	2.60959	6.16664	7.47457	20.047	6.3549	7.94029	13.4338	8.24748	0.276588	0.912154	0.643844	0.743751	1.0547	0.710866	0.342599	0.67271
		R1 (arch)	1.96802	4.53495	2.8889	1.75513	2.25475	2.57159	6.2664	4.44004	6.14173	11.4926	15.44	10.362	14.0451	15.5518	24.901	14.9319	0.534083	0.803773	1.46625	0.929706	1.57588	1.50478	0.614047	1.20065
		R2 (descending)	0.875156	0.499204	0.263162	0.31778	0.951073	1.22745	0.223235	0.750599	1.04831	4.59819	2.88295	16.0341	3.84779	4.9046	8.26838	5.2167	0.154149	1.03839	0.136751	0.29341	0.305086	0.368125	0.343216	0.20051
		R3 (abdominal)	0.329388	0.719937	0.74549	0.873279	2.06107	0.342511	0.979354	1.23799	0.718597	1.36589	2.17693	30.1596	0.441264	1.42928	2.21354	3.3815	0.103662	0.865616	0	1.1721	1.46336	0.090393	0	0.761059
	Fig.3f	Oil red O (% positive area)
			Oasl1+/+ Cdh5-cre/ERT2+ Apoe-/-								Oasl1fl/fl Cdh5-cre/ERT2+ Apoe-/-
		aortic root	2.3232	9.71105	8.38521	1.77035	0.981072	1.51739	3.68908	1.40312	14.7624	17.0781	20.9718	6.4122	11.2097	4.98561	4.68908	10.512
		R1 (arch _lesser)	3.58266	13.9576	14.5418	3.24974	1.63408	2.11686	6.75881	2.21375	22.9319	20.1222	19.6722	8.73206	9.7845	7.10766	7.75881	18.2646
		R1 (arch _greater)	0.217639	6.2875	7.17002	1.11086	0.401275	1.30311	2.27069	1.02968	9.41873	15.8671	15.2262	6.35485	6.1781	2.71479	2.27069	3.56424
		R2 (decending)	3.86703	6.79289	9.48419	0.89667	0.971061	1.00726	2.00848	0.91597	12.473	10.6441	21.0469	4.42403	20.9581	2.39373	2.00848	12.4607

## Sheet: Fig. 4
	Fig. 4c	Relative mRNA expression
			Oasl1+/+					Oasl1-/-
		Vcam1	1.25417	0.699617	0.991816	1.05439	0.405304	0.744428	2.61848	2.77596	0.826894	0.388002
		Icam1	0.622598	2.28787	0.352679	0.495008	1.24184	1.69121	1.72342	2.02017	2.89884	2.40534
		Icam2	1.02231	1.25698	0.977789	0.55388	1.18904	1.60088	1.59458	2.26606	3.10112	1.84369
		Pecam1	1.32936	0.725176	1.25774	0.500184	1.18754	1.00768	0.704663	0.653455	1.15238	0.633084
		Selplg	0.524841	1.0975	0.799993	1.30076	1.27691	1.06597	1.22368	2.17416	1.8542	2.06192
		Sele	1.02453	0.803095	1.18243	1.14117	1.19849	0.899923	0.735939	1.06677	1.06851	1.12208
	Fig. 4d	Relative mRNA expression
			Oasl1+/+					Oasl1-/-
		Il1b	1.08769	0.318748	0.598244	1.56537	1.42995	17.0465	7.06041	2.58394	20.348	1.93786
		Il6	0.625453	0.301704	0.850603	1.25935	1	0.825167	2.75092	1.40197	1.69382	1.44912
		Il12b	1.28341	0.671982	1.32846	0.412816	0.959529	0.83992	0.521087	0.555812	1.00285	0.425919
		Irf7	1.13827	1.26103	0.38854	0.654772	0.738134	0.805962	0.676775	1.94832	0.605428	0.660048
		Ifnb	0.531622	0.87143	1.35279	0.737869	1.14057	0.950356	0.598273	1.06811	0.312661	0.973547
		Ifng	1.1469	0.451881	1.11003	1.15801	0.867371	0.852829	2.07468	2.31038	1.44346	1.45199
		Tnfa	0.468036	1.57538	0.987319	0.86	0.72	1.05142	2.57707	4.6863	1.83368	1.9834
		Ccl2	1.00261	1.0031	0.912221	0.692704	0.872362	0.991226	0.593033	0.702421	1.12635	0.662753
	Fig. 4e	Monocyte adhesion (cell count)						Fig. 4f	Trans-endothelial migration (cell count)
		MAEC	Oasl1+/+	Oasl1-/-					MAEC	Oasl1+/+	Oasl1-/-
		Monocyte	Oasl1+/+	Oasl1+/+					Monocyte	Oasl1+/+	Oasl1+/+
			11520	14480						11102.6	15127
			9200	17920						9682.2	12854.4
			13120	12906.7						14629.8	11718.1
			6880	6080						4529.41	13327.8
			8800	19950.6						12648.6	19054.3
			6560	14123.5						12757.1	19108.6
			8320	9777.78						11780	17986.7
			4640	12246.9						15960	20520
										8866.67	19380

## Sheet: Fig. 5
	Fig. 5a	Total nictic oxide concentration (uM)
		Oasl1+/+Apoe-/-	Oasl1-/-Apoe-/-
		67.6898	38.4662
		84.0411	40.7276
		46.4679	33.7696
		39.8578	26.2897
		34.8132	20.7233
		35.683	18.9838
		36.7267
	Fig. 5b	eNOS Relatvie enzymatic activity
		Apoe-/-	Oasl1-/-Apoe-/-
		1.37762	0.648313
		1.31242	0.165463
		0.644317	0.911447
		1.14374	0.676605
		0.777998	0.141247
		0.743902	0.198552
	Fig. 5c	Mean blood pressure (mmHg)
		weeks	Apoe-/-							Oasl1-/-Apoe-/-
		8	78.923	88.5	88	76.667	93.529	87.786	91.75	89.643	98.647	77.8	93.083	110.105	74.333	98.667
		12	88.2308	107.25	88.6667	90.1667	114.158	100	87.3571	109.667	121.2	113.833	137.55	116.412	76.6	98.4667
		16	95.25	73.125	123.421	120.895	108.923	109.353	94.5455	130.938	119.6	123.944	79.4167	116.167	114.467	96.6667
		20	87.5	106.389	114.812	101.588	96.7273	88.5556	116.941	101.222	121.941	110.429	107.706	110.625	113.077	130.533
		28	76.4545	126.077	88.75	117.714	105	100.167	107.667	145.273	161	108.333	134.375	131.889	101.364	128.5
	Fig. 5d	Relaxation (%)
			Apoe-/-			Oasl1-/-Apoe-/-
		X	Mean	SD	N	Mean	SD	N
		-9	1.8122	3.82847	4	2.22901	0.754371	4
		-8.5	8.69147	1.55435	4	3.97244	3.66681	4
		-8	19.1721	9.30268	4	10.1362	4.70663	4
		-7.5	44.8381	10.1266	4	31.4858	3.46511	4
		-7	56.3758	9.79893	4	42.8353	8.22358	4
		-6.5	73.7238	7.89092	4	47.7429	10.9628	4
		-6	77.4938	13.136	4	56.2335	5.47074	4
		-5.5	80.7933	7.55411	4	60.3528	5.05746	4
		-5	79.0031	7.37128	4	61.6363	5.33269	4
	Fig. 5e	Relative Nos3 mRNA expression
		Apoe-/-	Oasl1-/-Apoe-/-
		1.10324	0.889492
		0.813769	0.548443
		1.00962	0.65254
		1.17493	1.13244
		1.01087	0.778293
		1.17303	0.797078
	Fig. 5f	Relative Nos3 mRNA expression
		Apoe+/+	Apoe-/-	Oasl1-/-Apoe-/-
		0.996873	0.937369	0.901387
		1.12516	1.0275	0.781928
		1.02172	0.793963	0.800472
		1.09224	1.02181	1.00237
		1.20458	1.19966	0.618965
		1.21833	1.11349	0.847983
	Fig. 5g	Mean Fluorescence Intensity of eNOS in aorta
			Apoe+/+						Apoe-/-						Oasl1-/-Apoe-/-
		Arch	9377.76	9814.05	15549.3	7161.77	14395.6	11849.9	15116.8	11986.4	12998.3	8970.36	9963.82	10342.9	7199.48	5785.32	5689.07	4523.16	4736.61	5765.32
		Artery	15183.4	14842.3	14650.4	12922.3	13148.2	14412.8	18192.6	20576.4	17241.8	20576.4	14661	13985.9	4804.59	5274.98	5017.27	4472.65	5085.29	4628.9
		Descending	18875.5	8589.41	10496.4	12344.1	14904.3	11277.4	14148.9	15947.2	18025.4	15192.5	19544.1	15199.5	12888.5	10514	6511.6	10029.5	6699.71	12648.5
	Fig. 5h	Relative mRNA expression
			Oasl1+/+						Oasl1-/-
		Oasl1	1.32794	1.26167	0.356779	1.30147	0.858903	1.28837	0.002919	0.010473	0.006951	0.007099	0.00816	0.007238
		Nos3	0.239507	0.873679	0.99106	0.9416	1.91767	1.03648	0.145678	0.150084	0.329659	0.145305	0.56735	0.180865
	Fig. 5i	Relative mRNA expression
		cell type		siCTL								siOASL
		HUAEC	OASL	0.870861	0.883161	1.1573	1.08868					0.844483	0.537646	0.689302	0.397987
			NOS3	1.10489	0.869747	1.06817	0.957196					0.421395	0.605881	0.283937	0.567192
		HUVEC	OASL	1.03	0.96	1.02	0.98	1.07	0.93			0.78	0.22	0.34	0.28	0.45	0.65
			NOS3	1.02	0.99	0.98	1.02	0.95	1.05	0.92	1.09	0.28	0.42	0.43	0.4	0.31	0.57	0.67	0.75
	Fig. 5j	Mean Fluorescence Intensity of eNOS in EC
		cell type	HUAEC		HUVEC
			SiCTL	siOASL	SiCTL	siOASL
			7387.38	3192.2	4708.99	2410.63
			5076.98	4731.65	3884.17	3012.8
			7776.67	3691.91	3620.83	2910.89
			7387.38	3364.18	4465.25	1366.2
			5730.5	2084.49	3256.91	1132.67
					2660.88	1805.83
	Fig. 5k	Mean Fluorescence Intensity of nitric oxide (NO) in HUVEC					Fig. 5i	Total nictic oxide concentration (uM) of MAEC						Fig. 5m	Total nictic oxide concentration (uM) of HUAEC
		siCTL	siOASL					genotype	Oasl1+/+	Oasl1-/-					siRNA	SiCTL	siOASL
		20984.8	14955.1					TNFα/IFNγ	+	+					TNFα/IFNγ	+	+
		19629.9	17054.7						13.6822	2.64102						9.5852	1.3796
		20921	20683.2						2.64241	2.642						5.3772	6.7412
		27411.8	15623.1						13.1622	1.56601						7.6916	9.5852
		24882.4	15580						6.85714	2.64211						9.3748	6.2188
		20951.9	23496.6						4.94637	4.74622						4.1148	3.2732
									6.85012	8.95431						26.2068	2.93
									8.9549	6.85043						14.8452	1.3796
									8.95317	1.56634						9.5852	6.2188

## Sheet: Fig. 6
	Fig. 6a	Relative NOS3 mRNA expression
		DMSO	Rapamycin	LY294002	U0126	Bay11
		1.02	0.76	0.6	1.16	1.18
		0.98	0.71	0.58	1.24	1.14
		0.71	0.95	0.7	1.08	1.03
		0.84	0.81	0.79	1.13	0.88
		1.04	0.76	0.6	1.13	1.18
		1.11	0.71	0.58	1.2	1.14
	Fig. 6b	Relative NOS3 mRNA expression
		hour	siCTL				siOASL				siCTL+LY				siOASL+LY
		0	1.01	1.1	0.98	0.92	0.97	1.05	0.95	1.05	0.92	0.92	1.18	0.99	1.06	0.97	1.05	0.95
		1	0.96	0.86	0.99	0.93	0.75	0.86	0.81	0.79	0.46	0.94	0.88	1.11	0.53	0.46	0.71	1
		3	0.87	0.58	0.91	0.88	0.72	0.72	0.46	0.45	0.5	0.47	0.8	0.8	0.52	0.35	0.35	0.57
		6	0.61	0.6	0.62	0.63	0.44	0.48	0.5	0.48	0.4	0.38	0.57	0.58	0.3	0.29	0.33	0.34
		12	0.47	0.46	0.45	0.49	0.32	0.32	0.33	0.44	0.4	0.44	0.36	0.33	0.3	0.29	0.27	0.29
	Fig. 6c	Mean Fluorescence Intensity of nitric oxide (NO) in HUVEC
		DMSO		LY
		siCTL	siOASL	siCTL	siOASL
		21582.8	14653	12359.9	9727.67
		19297.7	14234.5	17550.3	8183.66
		22672	15273.8	21174.8	12799.5
		27352.3	18122.5	12934.7	8675.5
		33167.4	13523.5	14757	9054
		21656.3	15730	15999.2	10526.9
		21009.4	15539.8	15247.1	12446.1
		28755.4	14779.1	15968.1	13082.3
		33167.4	14704.5	15191.9	11898.8
		28839.1	15493.3	23693.7	8564.66
	Fig. 6d	Relative density (phospho-MEK1/2/MEK1/2)					Relative density (phospho-ERK1/2/ERK1/2)
		siCTL		siOASL			siCTL		siOASL
		DMSO	LY	DMSO	LY		DMSO	LY	DMSO	LY
		1	1.96913	1.54791	2.43881		1	1.61767	1.87661	2.58416
		0.983761	0.773209	0.806064	0.832266		1.301	1.09898	2.8985	2.75573
		0.755689	0.909392	0.887006	0.925208		1	2.4	2.38291	4.11254
		Relative density (phospho-P65/P65)					Relative density (eNOS/ACTIN)
		siCTL		siOASL			siCTL		siOASL
		DMSO	LY	DMSO	LY		DMSO	LY	DMSO	LY
		1	2.27221	1.82834	5.0126		1	0.750172	0.60378	0.100832
		1.79708	0.990317	0.535814	2.65729		1.67151	1.3959	1.00131	0.650793
		2.38843	2.17437	2.15252	3.99541		1.69729	1.00641	0.632227	0.521257
	Fig. 6g	Relative ICAM1 mRNA expression
			SiCTL					siOASL
		non	1.00046	0.951991	0.999334	1.18759	0.997858	2.46699	2.92782	2.09021	2.75872	2.43306
		DMSO	262.702	293.584	249.314	335.192	151.396	412.297	331.548	445.205	460.351	412.297
		U0126	43.1561	154.515	198.06	201.894	25.95	284.289	271.344	251.639	273.541	186.905
		Bay-11	246.06	277.873	216.403	193.772	194.321	226.797	222.876	232.079	300.888	253.088
		LY294002	499.975	603.823	510.999	500.643	636.77	575.407	805.805	696.357	559.642	520.311
		Relative SELE mRNA expression
			SiCTL					siOASL
		non	1.00083	1.79403	0.998973	1.10898	1	1.05726	1.39993	0.924722	1.32489	2.2062
		DMSO	979.361	730.236	992.454	863.383	590.406	1491.42	1124.5	1153.15	933.546	1136.26
		U0126	270.388	237.556	255.927	223.211	246.771	860.696	1039.82	683.798	914.051	798.131
		Bay-11	646.377	602.39	644.9	603.766	606.248	789.637	683.715	930.789	1194.94	878.477
		LY294002	936.322	860.476	680.063	675.35	636.77	1711.42	1690.78	1126.89	1430.5	1381.38

## Sheet: Fig.7
	Fig. 7a	NOS3 pre-mRNA level
		siCTL				siOASL
		pre-A	pre-B	pre-C	pre-D	pre-A	pre-B	pre-C	pre-D
		0.942105	0.944362	0.90158	0.893718	1.25286	1.27479	1.32011	1.46392
		1.56914	1.29401	1.59526	1.65193	0.618002	0.826322	0.681059	0.670982
		1.20853	1.21142	1.15654	1.14646	1.13137	1.06431	1.13821	1.41607
		1.00254	1.0008	0.999613	1.00387	1.08529	1.10428	1.14355	1.26812
		0.999224	1.00387	1.00268	0.999989	1.63228	1.35728	1.64458	1.42922
		1.00203	1.00448	1.01449	1.00448	1.317	1.21237	1.46901	1.26782
		1.0007	1.00314	1.01314	1.0139	1.72118	1.24889	1.49044	1.24889
	Fig. 7b	NOS3 mRNA stability
		hour	siCTL+AD							siOASL+AD
		0	114	86	101	98	84	118	99.9201	105	97	105	95	95	88	99.9137	76.0895
		1	96	86	71	97	97	92.8081	70.5929	61	74	75	86	83	74	54.7239	53.7949
		3	58	91	88	86	86	71.3777	72.2877	72	77	45	46	64	70	42.1764	25.5061
	Fig. 7e	miR-584 level
		siCTL	siCTL	siOASL
		-TNFα/IFNγ	+TNFα/IFNγ	+TNFα/IFNγ
		0.906059	1.00437	1.27751
		1.11573	1.20813	1.19793
		0.905907	1.08706	1.42574
		1.0723	1.15104	1.38861
	Fig. 7f	miR-584 level
		NC mimic	miR-584 mimic	NC inhibitor	miR-584 inhibitor
		1.06406	11.6358	2.07783	1.30417
		1.15304	9.08189	2.8845	1.29274
		0.685873	10.5173	2.25723	1.1657
		1.17519	9.69171	1.98169	0.996146
		0.869881	8.7264	2.44596	0.826589
	Fig. 7g	Nos3 mRNA level
		NC mimic	miR-584 mimic	NC inhibitor	miR-584 inhibitor
		1.02947	0.365975	0.641377	0.720625
		0.930222	0.381397	0.220845	0.887858
		1.03035	0.441336	0.629369	0.524305
		0.975426	0.528996	0.736289	0.812673
		1.05705	0.650775	0.392006	0.979338
	Fig. 7h	NOS3 mRNA stability
		hour	siCTL+NC mimic+AD						siCTL+miR-584 mimic+AD								siOASL+miR-584 inhibitor+AD
		0	84.5267	118.615	113.95	84.1353	105.454		97.2358	120.816	74.4493	110.209	135.146	79.2853	96.8674		62.7837	97.3149	117.272	94.9889	117.033
		1	95.8499	106.245	89.1711	96.7179	74.0182		92.9462	91.373	18.8595	88.8869	87.5115	32.0661	86.0781		76.3785	95.6791	97.221	75.7133	59.2144
		3	92.5817	66.9295	76.8154	98.0105	94.9758		16.0852	65.0248	23.7537	60.91	53.0897	20.0226	79.119		65.0116	81.6667	89.2563	78.4403	58.83

## Sheet: Fig.8
	Fig. 8b	Oil red O (% positive area)
			Oasl1-/-Apoe-/- BM->Oasl1-/-Apoe-/-								Oasl1-/-Apoe-/- BM->Apoe-/-
		Total	13.3348	3.13356	3.82882	5.53139	3.07192	5.70746	9.77826	7.11833	4.82344	2.92441	1.9617	1.30827	2.27657	1.82842	1.21909	2.64148	2.82209
		R1 (arch)	21.7349	7.66193	10.5759	8.47297	5.55344	14.7087	15.0328	8.83248	11.8724	7.5063	4.17668	2.92587	6.08116	4.38767	4.1847	7.98022	8.04215
		R2 (descending)	6.34739	0.559168	0.581506	1.73921	1.55774	1.6668	1.38986	4.42207	1.39809	0.473963	0.738551	0.910991	0.580232	0.421946	0.054551	0.674627	0.562878
		R3 (abdominal)	14.9854	2.10297	0.988608	7.04481	1.94187	0.724825	19.5037	10.366	2.30957	0.683569	1.37169	0.079016	0.216884	0.80468	0	0.809981	0.335861
	Fig.8c	Mean velocity
			Oasl1-/-Apoe-/- BM->Oasl1-/-Apoe-/-								Oasl1-/-Apoe-/- BM->Apoe-/-
		aortic root	616.268	603.608	1319.18	1187.27	2133.3	1765.09	2525.57	1981.61	1852.46	641.304	914.681	868.36	849.204	1431.14	1694.37	1083.83	2230.14
		R1 (arch _lesser)	857.748	897.864	384.922	300.541	553.929	249.476	487.687	404.12	955.974	1672.3	1459.91	1082.22	405.731	768.412	1742.41	419.148	347.683
		R1 (arch _greater)	1481.69	1097.02	447.941	418.611	680.511	695.366	530.839	731.172	515.75	955.122	1659.93	582.836	551.781	533.751	586.108	639.506	647.027
		R2 (decending)	695.365	475.154	706.272	530.241	533.751	639.506	986.419	704.125	751.905	602.106	580.559	467.941	640.223	554.679	499.728	572.102	598.936
		R3 (abdominal)	651.335	487.835	427.972	1152.26	1160.51	152.107	438.832	931.348	1393.93	1499.5	681.601	926.2	903.927	1260.3	806.584	981.524	858.143
		Wall shear stress
			Oasl1-/-Apoe-/- BM->Oasl1-/-Apoe-/-								Oasl1-/-Apoe-/- BM->Apoe-/-
		aortic root	36.8391	31.7013	81.5257	64.2871	95.2274	92.2801	48.3602	93.3602	82.6909	33.5278	51.1983	52.5506	49.8242	72.462	95.2973	61.8053	113.869
		R1 (arch _lesser)	51.2742	47.1555	23.7883	16.2735	33.1126	13.1024	30.1392	21.882	42.6733	87.429	81.7171	65.493	23.8049	38.9066	97.9992	33.1138	31.8142
		R1 (arch _greater)	88.572	57.6151	27.6829	22.6666	36.8477	41.5673	27.8795	45.1866	30.2599	48.3602	93.3602	33.2363	57.8748	23.8258	30.6421	35.7957	39.1561
		R2 (decending)	41.3396	32.8728	42.6233	32.6791	23.8258	35.7957	57.8748	39.6024	46.9476	52.1623	36.6276	31.3392	26.9217	41.5685	35.8261	33.043	33.2298
		R3 (abdominal)	56.6596	38.6344	33.5244	66.2527	112.504	106.329	33.4967	18.9307	124.817	183.285	51.7559	77.9086	71.7478	101.145	78.1861	213.933	67.8134
	Fig.8d	Luekocyte count
			Oasl1-/-Apoe-/- BM->Oasl1-/-Apoe-/-								Oasl1-/-Apoe-/- BM->Apoe-/-
		CD45+ leukocyte	10622	16393	3830	11598	30893	30893	61786	92679	13210	6523.8	6365	12333	13529	18183	12993	6830	14249
		CD11b+CD64+ Macrophage	1444	3103	3930	2314	10822	8011	3393	5140	1251.5	699	374	3422	3970	3181	3013	1788	3218
		Ly6G+ Neutrophil	1289	2613	1065	1551	3318	2187	1111	1608	843	806	1635	1511	1223	1400	699	374	1000
		CD11c+MHCII+ Dendritic cell	544	271	968	575	2650	1956	203	1278	692	720	150	824	130	347	170	201	202
	Fig.8e	Monocyte adhesion (cell count)
		Oasl1-/-Apoe-/- BM->Oasl1-/-Apoe-/-	Oasl1-/-Apoe-/- BM->Apoe-/-
		12160	7680
		14240	9600
		12800	9520
		5360	5200
		10880	2880
		12160	5760
		9120	8640
		23520	6880
		21234.6	7012.35
		16395.1	10271.6
	Fig.8f	Trans-endothelial migration (cell count)
		Oasl1-/-Apoe-/- BM->Oasl1-/-Apoe-/-	Oasl1-/-Apoe-/- BM->Apoe-/-
		11268.3	12357.2
		12567.4	7291.24
		7433.28	11623.4
		13398.8	8995.69
		9771.43	8631.43
		9391.43	8631.43
		13951.4	8251.43
		15127	11102.6
		12854.4	9682.2
		11718.1	4529.41

## Sheet: Suppl Fig.1
	Sup Fig. 1d	Relative density (OASL/ACTIN) in shear stress-induced ECs
		shear	LSS	OSS
			1.04591	1.45111
			0.738555	1.27771
			0.954091	1.26144

## Sheet: Suppl Fig.5
	Sup Fig. 5b	Men blood velocity (mm/s)
		1-aortic root
		weeks	Apoe-/-								Oasl1-/-Apoe-/-
		8	1470.88	1016.11	1190.93	1053.68	1064.89	1141.17	603.911	950.271	1086.18	610.681	1024.41	486.634	1046.99	1334.16	1049.83	1116.3
		12	1145.23	722.728	812.8	699.821	1171.11	835.011	957.469	849.774	846.518	1012.72	902.88	1081.01	892.753	890.17	781.531	625.416
		16	872.682	1156.4	1141.17	1293.1	911.991	976.306	878.472	1041.32	1262.41	1128.22	1291.79	1024.26	1120.08	1200.57	1124.65	975.956
		20	1386.96	929.53	1025.05	1742.3	920.1	1372.83			1298	2220.8	1193.79	2772.18	1480.16	1958.98
		28	1899.19	1079.93	1251.54	2411.78	1776.72				2522.05	1054.15	2013.62	1815.38	1506.57
		2-R1 (arch_lesser)
		weeks	Apoe-/-								Oasl1-/-Apoe-/-
		8	981.363	532.537	1045.33	933.911	929.679	531.206	787.672	583.353	814.783	449.542	553.728	895.35	651.715	545.483	811.626	545.881
		12	1007.76	950.297	1020.24	958.594	794.072	801.194	811.731	831.527	766.463	507.135	856.635	809.833	872.25	705.391	571.513	687.587
		16	534.236	912.646	967.569	989.639	925.168	897.97	628.64	985.099	493.966	404.364	628.765	444.098	725.84	603.669	941.338	807.375
		20	2002.23	1488.61	2195.56	1868.19	1763.03	929.443			1628.34	852.92	498.86	602.57	932.8	678.081
		28	2317.6	2229.05	1456	1494.97	1431.46				1886.75	1324.64	886.57	1538.27	534.236
		3-R1 (arch_greater)
		weeks	Apoe-/-								Oasl1-/-Apoe-/-
		8	1190.08	538.739	1032.81	880.158	950.697	513.38	837.807	661.842	783.256	627.799	909.562	1003.94	778.31	456.672	861.761	994.029
		12	1141.35	1098.92	998.379	1121.77	993.838	1076.55	981.527	959.502	1108.78	1026.43	986.049	862.962	779.153	920.604	916.849	733.484
		16	1571.19	922.474	1073.48	1134.54	947.018	895.185	747.928	1153.65	709.95	544.94	1029.8	494.736	828.894	878.348	1080.88	1112.12
		20	1185.63	2237.3	1390.38	1473.01	2558.97	2486.8			753.81	1791.57	3730.38	2804.07	1961.92	2785.79
		28	2942.27	1765.3	1383.99	1001.9	666.72				2548.66	1902.24	1841.95	2832.12	2344.02
		4-R2 (descending)
		weeks	Apoe-/-								Oasl1-/-Apoe-/-
		8	821.254	679.209	622.467	748.41	694.318	675.068	679.119	875.533	674.116	652.733	714.706	557.853	733.24	640.065	725.84	751.744
		12	750.41	664.217	794.777	965.655	694.318	925.342	729.533	760.078	795.575	548.39	665.941	770.635	536.514	666.515	647.412	571.169
		16	771.191	666.515	670.625	846.199	812.306	555.454	601.642	595.111	668.279	458.553	638.829	818.418	698.405	677.636	595.198	562.838
		20	900.9	703.62	643.2	737.36	794.19	693.73			673.62	605.45	695.37	795.1	605.45	781.05
		28	614.692	595.356	726.187	663.189	860.089				757.872	543.824	678.981	698.639	662.438
		5-R3 (abdominal)
		weeks	Apoe-/-								Oasl1-/-Apoe-/-
		8	521.202	309.896	726.657	448.242	532.163	509.668	290.101	406.204	286.481	326.025	231.592	159.589	765.337	524.579	384.603	317.247
		12	540.242	263.823	376.065	590.905	590.001	487.863	546.31	947.854	340.332	166.501	199.155	337.684	317.97	340.248	531.834	412.272
		16	584.513	731.9	474.105	440.196	627.68	731.07	918.631	412.825	453.707	272.308	254.004	348.515	417.625	397.746	277.433	307.592
		20	1197.01	718.6	882.55	1093.9	1077.28	1052.66			470.14	478.39	386.69	346.47	649.54	600.76
		28	1197.01	569.208	882.547	739.97	1052.66				478.39	600.762	988.784	769.429	672.37
	Sup Fig. 5c	WSS (dyn/cm2)
		1-aortic root
		weeks	Apoe-/-								Oasl1-/-Apoe-/-
		8	92.0516	64.9992	75.0341	60.8378	63.4953	68.7979	41.4508	60.3228	64.8459	37.9609	59.2177	31.8998	68.8347	78.3596	70.299	64.9419
		12	79.3783	43.8187	43.4855	39.635	60.3067	49.5142	55.4396	49.7513	61.9235	51.0963	59.8632	63.0833	51.0652	45.8093	44.0833	39.3122
		16	46.3338	75.6401	64.4743	74.7024	57.5837	56.3709	57.9215	67.0244	92.3464	61.6254	84.251	63.8148	68.6031	68.5693	70.2571	52.28
		20	67.6174	44.8654	51.1982	84.0724	47.4701	62.0028			65.6011	99.5021	59.4918	123.782	65.8808	101.918
		28	97.8888	63.6098	56.9284	118.28	87.9694				138.798	58.464	101.3	83.0515	80.1912
		2-R1 (arch_lesser)
		weeks	Apoe-/-								Oasl1-/-Apoe-/-
		8	68.0203	32.2874	55.9261	52.8929	47.8742	31.4993	45.608	34.1533	59.6021	22.6814	36.7136	52.2491	37.2779	28.0712	45.7809	34.3128
		12	53.5055	62.1586	57.6419	55.3779	50.1382	46.2601	53.521	53.521	56.0675	27.7006	55.8702	50.4553	53.4242	40.2878	35.7026	36.8326
		16	79.7354	58.381	60.9614	57.1403	55.1643	54.1362	43.1482	62.5337	29.4901	25.1359	36.3467	29.1114	47.7207	35.4556	63.0343	46.9699
		20	97.6128	71.8501	109.661	90.1475	90.9591	54.7458			82.2964	76.7481	24.8605	26.9058	41.5184	31.0949
		28	123.962	100.673	74.7819	73.317	76.7481				103.835	73.4659	80.0303	26.4511	40.3271
		3-R1 (arch_greater)
		weeks	Apoe-/-								Oasl1-/-Apoe-/-
		8	82.4871	32.6635	55.256	49.8485	48.9565	30.4422	48.5109	38.7486	57.2959	31.6752	60.3062	58.5861	44.5191	23.5009	48.6088	62.4824
		12	60.5982	71.8798	56.407	64.8048	62.7516	62.1588	64.7164	61.7581	81.1085	56.0657	64.3106	53.7654	47.7221	52.5795	57.2759	39.2913
		16	98.3297	59.0097	67.634	65.5068	56.467	53.9683	51.3357	73.2334	42.3844	33.8744	59.5291	32.4309	54.4961	51.5884	72.378	64.699
		20	59.9218	107.987	69.4453	71.0785	132.024	112.315			36.75	80.2706	185.9	125.206	87.3237	144.934
		28	151.652	103.979	62.9531	49.1357	33.0107				140.262	105.5	93.4848	132.81	125.217
		4-R2 (descending)
		weeks	Apoe-/-								Oasl1-/-Apoe-/-
		8	56.8508	46.6365	45.4659	55.8784	64.0651	51.4569	53.771	70.3003	42.9547	46.9866	47.8868	41.3699	52.954	44.3899	58.8208	51.7153
		12	57.0622	45.6071	59.7886	70.8787	50.3257	71.9172	57.7627	61.0299	50.6941	37.5843	48.7036	50.5115	39.8644	47.3433	45.6388	38.9845
		16	58.5814	52.8138	40.6985	61.5147	54.7782	42.645	44.023	38.2988	42.5828	28.8108	44.7863	55.8625	51.8004	44.2138	48.6792	37.0514
		20	51.3884	40.4164	37.6855	41.1364	47.9434	36.184			34.2457	41.1778	38.0503	41.7035	30.995	57.9753
		28	37.0774	34.8177	34.6121	36.8554	49.2361				44.0864	31.517	39.8366	36.9162	44.7462
		5-R3 (abdominal)
		weeks	Apoe-/-								Oasl1-/-Apoe-/-
		8	67.859	44.4851	111.155	49.8047	60.9972	56.5693	39.3097	49.1532	36.6201	45.7575	29.9777	22.0045	90.8938	67.0148	45.4284	37.7556
		12	63.1476	37.0852	39.0129	75.0686	64.0026	57.0251	64.9957	115.686	47.2487	20.8687	26.0134	36.2347	40.401	38.3031	59.6468	43.9037
		16	68.2664	65.4048	64.3655	63.5573	75.87	107.272	127.148	48.9907	59.1962	29.2166	32.4574	41.1693	62.5167	48.1334	32.7784	33.5986
		20	97.8676	73.3051	64.2708	89.9092	95.1384	86.1283			50.8451	54.9122	36.9309	39.8695	48.023	57.6028
		28	97.8676	69.7134	64.2709	67.5806	86.1283				54.9122	57.6028	47.5627	77.1594	60.3609

[truncated: 13 more sheets: Suppl Fig.6, Suppl Fig.8, Suppl Fig.9 , Suppl Fig.10, Suppl Fig.11, Suppl Fig.12, Suppl Fig.13, Suppl Fig.14, Suppl Fig.15, Suppl Fig.16, Suppl Fig.17, Suppl Fig.18, Suppl Fig.19]
